# Supplementary material for: Auxin dysregulation: a key early event in sugarcane susceptibility to Sporisorium scitamineum
Source: BMC Plant Biol. 2026 Jan 24;26:333. doi: 10.1186/s12870-026-08187-5 (PMC12914901; doi:10.1186/s12870-026-08187-5)
Supplement: Supplementary file 2 — Supplementary Material 2. [file 12870_2026_8187_MOESM2_ESM.xlsx]

## Sheet: Table S1
Table S1 Physiological and biochemical characteristics of two sugarcane varieties under Sporisorium scitamineum and IAA stress.
Time	Group	Variety	Physiological and biochemical characteristics
			IAA	Flavonoid	PAL	H2O2	POD	SOD	CAT
2 d	CK	YZ081609	12.3±1.6 a	2.2±0.3 a	33.4±1.4 ab	3.4±0.1 a	55.1±3.4 a	1024.4±24.2 a	19.6±2.4 a
		CP892143	14.3±1.5 a	2.6±0.3 a	32.1±1.2 a	5.7±0.6 c	48.7±4.0 a	936.6±32.6 a	21.4±0.5 a
	S.scitamineum	YZ081609	26.5±2.1 b	2.1±0.2 a	34.7±0.4 ab	4.6±0.3 b	77.8±5.2 c	1388.5±31.9 c	30.9±1.4 b
		CP892143	28.1±2.0 b	3.1±0.2 b	36.8±1.3 b	5.4±0.6 c	66±2.9 b	1675.4±54.1 d	76.3±4.1 d
	S.scitamineum+IAA	YZ081609	117.5±11.0 d	2.1±0.4 a	33.9±1.3a	4.2±0.1 ab	86.8±6.4 c	1266.6±34.3 bc	30.4±4.6 b
		CP892143	83.4±6.6 c	3.4±0.1 b	36.5±0.5 b	5.5±0.4 c	70.4±5.4 bc	1389.2±50.4 c	52.6±2.9 c
5 d	CK	YZ081609	20.9±1.8 a	3±0.5 a	33.1±1.9 a	4.7±0.3 a	88.9±7.1 c	1254.5±23.2 bc	24.6±2.9 a
		CP892143	27.2±2.9 b	3.6±0.2 ab	36.5±0.5 b	6.3±0.4 bc	55.8±4.5 a	1182.7±40.0 a	24.5±0.4 a
	S.scitamineum	YZ081609	42.7±5.7 c	4.5±0.6 b	34.9±1.5 ab	7±0.8 c	96.7±4.9 c	1198.3±36.1 a	24.6±1.4 a
		CP892143	31.5±1.0 b	4.1±0.3 b	39.4±1.1 c	6.9±0.2 c	70.4±4.8 b	1310.9±41.6 c	51.8±2.7 c
	S.scitamineum+IAA	YZ081609	113.3±12.6 d	3.8±0.1 a	33.5±2.1 ab	5.8±0.4 ab	110.8±5.4 d	1098.7±31.1 a	27.1±1.6 a
		CP892143	92.8±8.8 d	4.3±0.3 b	38±1.2 c	7.7±0.7 c	80.7±6.2 c	1208.6±31.2 b	45.2±3.1 b
Note: Data represent the mean ± SD from three biological replicates. Values are expressed per gram fresh weight (FW) or dry weight (DW). IAA (ng·g⁻¹·FW); Total flavonoid (mg·g⁻¹·DW); H₂O₂ (μmol·g⁻¹·FW); PAL, POD, SOD, CAT (U·g⁻¹·FW·min⁻¹). Different lowercase letters indicate significant differences between groups (one-way analysis of variance (ANOVA) followed by Fisher’s least significant differ…

## Sheet: Table S2
Table S2 Characteristics of Tam and Iad orthologs in Sporisorium scitamineum genome
Protein	Sequence ID	Number of Amino Acid	Molecular Weight	Theoretical pI	Instability Index	Aliphatic Index	Grand Average of Hydropathicity
SsTam1	SPSC_03059	503	54710.2	5.26	40.89	88.89	-0.187
SsTam2	SPSC_00463	477	52142	5.74	44.25	83.94	-0.247
SsIad1	SPSC_01532	497	53724.6	5.98	24.61	91.71	-0.014
SsIad2	SPSC_01254	512	54789.4	5.32	24.72	89.57	-0.023
SsIad3	SPSC_00448	521	56071.1	6	38.4	83.55	-0.095
SsIad4	SPSC_01024	501	53849.5	6.21	29.78	81.02	-0.134
SsIad5	SPSC_00191	522	56277	6.33	29.54	82.76	-0.211
SsIad6	SPSC_01038	492	52905.6	5.96	36.97	91.5	0.028
SsIad7	SPSC_00190	590	63504.4	8.25	33.07	84.15	-0.2
SsIad8	SPSC_05314	514	55078	6.84	38.09	95.45	-0.029
SsIad9	SPSC_00913	576	61175	7.21	38.99	85.97	-0.098
SsIad10	SPSC_03552	552	60961.6	6.48	31.22	80.62	-0.209
SsIad11	SPSC_06046	473	50926.3	5.74	28.56	92.66	-0.105
SsIad12	SPSC_02451	565	59852.3	8.71	32.67	84.67	-0.068
SsIad13	SPSC_00869	405	43340.3	6.76	42.97	87.8	-0.06
SsIad14	SPSC_05029	550	57225.2	6.17	30.43	95.44	0.172
SsIad15	SPSC_05123	633	69239.9	8.79	36.67	97.54	0.118
SsIad16	SPSC_00587	538	58673.4	9.05	33.96	91.1	-0.108
Note: pI, isoelectric point.

## Sheet: Table S3
Table S3 Information of the Tam and Iad genes in various plants
Family	Protein Accession	Description	Sequence
	CBQ72024.1	related to kynurenine/alpha-aminoadipate aminotransferase mitochondrial precursor [Sporisorium reilianum SRZ2]	MTPSAQVVNANPSPYLGDKVGDLASTSETVPKASRVEPARFLSQASIDRPASAIRSLFPAELIPGMLSLLAGKPNPETFPFESISLNVKPEAEAGPTQLTIQGEDLNTALQYGATSGIPKLVQWITDLQVHMHKREHVTPASKLNGVAGRTPWRVTTGNGSQDLLNKTFEALLNPGDVILVESPAYTGILPSLVMLKARIVPVASDDQGMMSSRLAEIMDKWDTDPETASLPRPKCLYTTPTGANPAGTTASDERKRQILALARQHDFLILEDDPYYYLHFEGLDQDPVTRARCRSYWSLEEEHRERWGTGRVVRFESFSKILAGGIRLGFATGPNEILDAVDANTAMSNLQPSGLAGAVAYTLLNYWGVPGFLRHVDNVARFYAKRRDNYEAKAQKVL…
	XP_012189736.1	aromatic amino acid aminotransferase [Pseudozyma hubeiensis SY62]	MTPSAQVVNANPNPYLGDKVGDLASASETIPKASRVDPARFLSQASHDRPASAIRSLFPAELIPGMLSLLAGKPNPDTFPFESVSLNLKAEAEAGPTQLDIRGEDLVTSLQYGATAGIPKLVQWITQLQVHMHKREAVTPTSKLNGVAGRTPWRVTTGNGSQDLLNKTFEALLNPGDVILCESPAYTGILPSLVMLKARIVPVASDDQGMMSSRLAEILEKWETDPETASLPRPKCLYTTPTGANPAGTTASDDRKRQILALARQYDFLILEDDPYYYLHFEGLDQDAVTRPRCRSYWSLEEEHRERWGTGRVMRFESFSKILAAGLRLGFATGPNEILDAVDANTAMANLQPSGLSGAVAYALLNHWGIPGFLRHVDNVARYYAKRRDNFEAKAQKVL…
	XP_011387757.1	tryptophan amino transferase (transaminase) [Mycosarcoma maydis]	MTPSAQVANVDPNPYFGDKVGDLASTSETYPKASRVDPARFLSQVSHDRPASAIRSLFPAELIPGMLSLLAGKPNPDTFPFESLSLNLKPEAEAGPTQLNIQGEDLVSALQYGATSGIPKLVQWITELQVHMHKREAVTPGSKLDGVAGRTPWRVTTGNGSQDLLNKTFDALLNPGDVILVESPAYTGILPSLVMIKANIVPVTSDDQGMMSSRLAEILANWETDPQTASLARPKCLYTTPTGANPAGTTASDERKRQILALARQYDFLVLEDDPYYYLHFEGLDQDAVTRPRCRSYWSLEEEHRERWGTGRVIRFESFSKILAAGLRLGFATGPNEILDAVDANTAMSNLQPSGLAGVVAYTLLNYWGIPGFLRHVDNVARYYAKRRDNFEAKANKVL…
	XP_016292742.1	Aminotransferase, class I/classII [Kalmanozyma brasiliensis GHG001]	MSPSAQVVNANPSPYLGDKVGDLANTPGTVPKASRVDPARFLSQSSHDRPASAIRSLFPAELIPGMLSLLAGKPNPDTFPFDSITLNVKADAEAGPTQLNITGDDLSTALQYGSTSGIPKLVQWITELQIHMHKREAVTATSKLNGVAGRTPWRVTTGNGSQDLLNKTFDALLNPGDVILVESPVYTGILPSLVMLKARIIPVASDEQGMMATRLAEILQKWDTDPQTSSLPRPKCLYTTPTGANPAGTTASDDRKRQILSLAREYDFLVLEDDPYYYLHFEGLDQDAVTRPRCRSYWSLEEEHRERWGTGRVIRFESFSKILAAGLRLGFATGPNEILDAVDANTAMSNLQPSGVAGAVAYTLLHHWGIPGFLRHVDNVARYYAKRRDNFEAKAQKVL…
	PWZ00463.1	PLP-dependent transferase [Testicularia cyperi]	MAPSAQVLNSHPSAKVGDQIADLQAASVTKQLISDDAATTPVAKPVNPARFLSEASRRRPLSAIRSLFPAELIPGMLSLLAGKPNPSTFPLESITFKLKPEAESGPQELTVSGEDLNTALQYGTSRGIPKFVDWIIDLQAHMHRREIVTPGSKLDGIAGRTPWRVTTGNGSQDLLNKTFEALLNPGDVILVESPVYTGILPSLVMLKVKIVPVESDSEGLTSTRLREIMDNWSTDPKTKELSRPKCLYTTPTGANPAGTTAGTERKRQILSIAREHDFLILEDDPYFYLHFEGLDEDSVTRARPRSYWSLEEEGREKWSTGRVIRFESFSKILAAGLRLGFATGPKEILDAVDEHTAMFNLQPSGLSGVTAHTLLQHWGIDGFLRHVDNVARFYSVRRD…
	XP_025350038.1	PLP-dependent transferase [Pseudomicrostroma glucosiphilum]	MPSTSAASTSQQKLPDYTRFLSAIVKLRPDSPIRALFPAEAIPGMLSLLAGKPNASTFPFESVSLQLKPAPGSSQGEKLVIQGEDLNSALQYGNTSGIPRFNKTLVDIQSSVHRRPIVYSTQTNAAGEEIKVPDWAISLGVGSQDLLSKTLECLLNPGDSVLVEDPVYAGVLPCMVSLQANVVPVASDDQGVTPQRLRQILSQWSTDPATSSKPFPKCLYTTPTGANPSGTSASEERKRQILSVVREFDILLLEDDAYFYLNFQGLGEDAVTRTRQKSYFHLDAEDTSKHASGRVLRFDSFSKILSGGMRLGFMTAHPTFISAVDKTTSSSNLQTPGLTQAVVLSILEHWGLHGFLQHCDRVATFYKERRDVFEGTAQRIIGTNGGKQTAIAKWVTPTA…
	XP_025597053.1	PLP-dependent transferase [Tilletiopsis washingtonensis]	MAPSAAPAAAQSAAASANGTANAAGFAGFAKAQPGSSARAAGANLDVAAMLSEAARTRPPSAIRSLFPAELLPGMLSFLAGKPNPQTFPLSAITLTVAPAPGASAPVDVPISGAALAAGMQYGPTNGIRELNEWLVKWQERIHRRACPAVGTTARPGAGNWRVTIGQGSQDLLTKTFTALLNPGDSALIESPAYTGILPQLSTLKANLAPVASDAEGMCPKSLRSILASWHTSPATRSHPFPKFVYTTPTGANPAGTTASEQRKREVLAVVREYGVLLLEDDPYIFLGFEGLGEDPVTRDRGRSYFSLETDGREQAGDGFVARFDSFSKIIGGGLRIGVLTGPTALVDAVDLDTSSANLQPSGVAQAILLALLQHWGQDGLLQHVDRVASFYRDRRDAF…
	KAE8221416.1	hypothetical protein CF319_g5225 [Tilletia indica]	MAKHIDHAALLSEATRIRPPSSIRSLFPAELIPGMVSFLAGKPNASTFPLEEMSLTLKPDSIGGALPDGKPVKISISGADLVTALQYGPTAGIPKLVKWLTDFVSEQHGRPIIEKGSALDGKDGQSAWGLTVGNGSQDLLGKAFDAVLNPGDIALVEEPAYSGILPQIFMLKATAIPIGSDKEGLCPHKLREALEGWSTNPKTSSLKFPKLVYTTPTGANPAGTTASEQRKRDVLQVVQEFNILLFEDDPYYYLSFVGLGEGTPQTRRRTPSYWALEQENRAQRGTGRVLRFDSMSKIMSAGLRIGFATGPCVLIDAICVHTASSNLQPAGPTQAIALALLQHWGRDGFLQHADKVAEFYRNRRDQFEAAVTRILGANSKEGTGKQIANWVRPVAGMFL…
	CEH13639.1	related to kynurenine alpha-aminoadipate aminotransferase mitochondrial precursor [Ceraceosorus bombacis]	MAPTATNGADIAAVASAEATANGHGASAGKAAQLSHSHGNSSARGKTSSGGVDIQSMLSEAALRRPPSAIRSLFPAELIPGMLSFLAGKPNPSTFPIDAVSINVKPTPGAPEQSTQQISVSGKDLEAGMNYGPTAGIKGLNDWLVAFQTRIHGREMVQQQAHGKAKWRVTVGNGSQDLLTKTFTALLNPGDSILVESPVYTGILPQLTVAQAFMAPVQSDAEGMCPKSLLSVLSNWHTDEKTKSHPFPKFVYTVPTGANPAGTTASEQRKRDVLSVVRRFNVLLLEDDPYIFLSFEGLGQDPVTRKRVRSYWDLERDESDALGDGFVVRFDSFSKIIGGGLRLGFMTGPDALIDAVDLDSSSANLQPSGLAQAVIYRLLQHWGPEGLLRHVDSVASFYQ…
	XP_011389975.1	tryptophan amino transferase (transaminase) [Mycosarcoma maydis]	MSSATSPALDYALLLSSSARNRMPSAIRSLFPAELIPGMVSLLSGKPNSETFPFQRISLELKPSIHLEGQTETVSIEGSDLDIALQYSATSGLPKLVDWIIKFQSRVHARKQVDEGNKPGEVWRCSFGNGSQDLLTKTFEALVDAGDSVVLESPAYSGILPSLVAHKANLFEAETDAEGVEPTALDTLLTNWKTDSATRDSRFPKFLYTTPTGANPSGTSASDNRKRAILDIIRKHNLLLLEDDPYYFLSFQGLEPGADAVKRTRGKSYFQLEAQDDYGVGRVVRFDSFSKILSAGLRLGFVTGPKEILDAIDLDTSSRNLQTSGTSQAIAYALLSKWGIDGFLHHADNVARFYQNRLERFEASAQAILTGSPSIASWVRPSAGMFLWIKLKLPPSPDS…
	XP_025364065.1	PLP-dependent transferase [Jaminaea rosea]	MSVDDCFGLTGLLLLRLLLRLRLSHRDLRNATASNTTRHDMPADLRDGGSDDPTNTNGASSFSSSSSSPDWSTYLGTSKPRLPAPIRSLFPLELIPGMISLLAGKPNADTYPFASINLELKPGPDGTTPAPLRIEGKDLEDALQYGATAGLPRLNKWLVDFQSHVHRRHVDAQKWQVTLGVGSQDLLSKSFEMLLDPDVDSILVEEPAYAGILPCLHACRANVVSIASDDQGVDPQALEEALANFPKDKPKPKCLYTTPTGANPSGTTASEQRKRDILAICRRHSVLILEDDPYYFLDFSKLGEDPVTRYRPLSYFALDGESASPGLVLRYDSFSKVLSGGMRLGYLTAHPTFVKGIDLITGVANLSTSGAAQCIALAILEHWGVEGFLQHADRVATFY…
	WFC99755.1	tryptophan transaminase [Malassezia yamatoensis]	MISLLAGKPNPDGFPFESITLQLKPSAEAGSKPSGEPMEITIDGSRLENALQYGSSSGDDILLGEIDKILSRVHHRTRGDGQPAGEFGLMLGTGSQDLLSKAISILFDPEDTVLVESPVYPGVLPELVTHKVQVCGVESDHQGLSAKALRETLQNWNTSEKTKHLRYPKAVYTVPTGANPAGTTASTERKREILAIAREFSILVLEDDPYYFVSFENLTEDASNQERALSYFELENEQGSELGYGYVLRFESFSKILSAGIRLGFACGPKPLINAMVALTASTNLHASGASQAIVGELIHYWGVDGFLRHVANVAKMYMERRDMFGRQLDRILGAESEKPLATYVTPVAGMFYWIKLHLPPTPDAPEGDSYQVISQKALEFGVLAMPGAAFFADKRKTP…
	XP_027482854.1	tryptophan aminotransferase [Malassezia restricta]	MPLDYERMLSTEFHRRPSPAIRGLLAFESKPDMISFLAGKPNPSGFPFQSISVTLKPDAIMSNDPETNTPTELVIEGDTLNRVLQYGSSSSDILFSEAIGAIVTAVHGRTRNDGTPAGDFEMSVGTGSQDLLSKTSTVLFDPGDTVLLESPMYPGLLPDFTSRGIHVVNIDTDDEGLSATSLASVLENWSTNANTAHLRFPKALYTVPTGGNPAGTTASADRKREILRLVRTHNVLILEDDPYFYLAFDGLGEDPVSRKRVPSYFALEREESETFGCGYVLRFESFSKILSAGMRVGYVVGPTPIVRAIVAYTASSNIHPSSLDQVIIAQLLKHWGVNGFLQHVDKVATMYKHRRDMFLQSLNATLRGDAPVATWVMPVAGMFFWLKLHLPPTATAPGG…
	KAG0147317.1	hypothetical protein CROQUDRAFT_76724 [Cronartium quercuum f. sp. fusiforme G11]	MSTQIDYETRFLSQAAKRWKPSGIRGLFPMEQIPGMISMLAGKPNPQTFPFQSIAITLKPPVVSQSDKEELPPVVLDLSGEELHNALQYGPTSGLPPFVSWITGLQQLSHHRGDPKEEGWKCSIGAGSQELMHKAFSAICNPDDSILIETPAYAGVLGFLQPFGANLIEVPSDEYGITETHLRSVLENWFTDEKTKALKFPKMIYTCPTGSNPTGASASLPRKQQILALVRKFDLLLVEDDAYFYLHFDRPNRAPSYFELEKSEGGQTGRVIRFDSLSKVLSSGMRLGFVTGPVPILNVIDLQTSNTNLQTASLTQALACKLLTHWGYDEFIAHCDRVAAFYACKLQAVEAAAKRHLDGLAEWNRPRAGMFLWFKLNIAKPGDEDNADSNALVATTALK…
	KAI0775147.1	PLP-dependent transferase [Trametes elegans]	MPKSLPPEYYTAFLSDAAKARKPSPIRGLYPLEARPGMISLLAGKPNAATFPLTSVQLRARSPTDPAQELTTEITGKALADGLQYGPTAGLPAFLEWIHGLQQREHGRAKGEGWRISVGSGSQDLIHKAILALVNPGDSVLIESPVYAGVMPTFESLHCDCVAVPTDSQGINSSSLRSILENWPASKPKPKVLYTVPYGGNPTGTTATKERRQEVLALAREYNFLILEDDPYYYLYFGNDPRPPSYFSLEQELPEVGRVIRFDSLSKILSSGMRIGFASGPDAILNAIDMHTAVANLQSSSLSQAIAHALLESWGYDNFMAHTHAVSQFYKEKRDVFERLMNKHLNGLAQWDTPQAGMFYWFKLQLSPPGQEGAEEDSESLIRTKALEKGVLALPGTVF…
	XP_047774764.1	PLP-dependent transferase [Rhodofomes roseus]	MAVKSLPAEFYSAFLSDAAKERKPSPIRGLYPLEARPGVISLLAGKPNATTFPLTSVKLTSRSPADPSKEIETEVSGQALAEGLQYGPTAGIPSLLEWVYDLQQREHGRKKGEGWRVSIGSGSQDVIYKAVATMVNPGDAVLIECPAYAGVLPMFQALHCDLIEVETDAQGIKSSSLRSILQNWSENKPKPKVLYTVPYGCNPTGMTATLDRRREVLALAQEHNFIILEDDPYYFLYYGNAARYPSYFSLELEEPEVGRVLRFDSLSKILSSGIRIGFASGPEPLLQAIDMHTAVANLQTSSLTQAIAFSLLDAWGYDGFKTHTETVSRFYREKRDVFEVAMRRHLSGLAEWSTPEAGMFFWFKLLLVKDGEEGDSESIIRTKAYERGVLALPGTVFLP…
Aldehyde dehydrogenase family protein	XP_016290657.1	Aldehyde dehydrogenase [Kalmanozyma brasiliensis GHG001]	MPTLNLDLPNGIKSTIKTDLFINNKFVPALDGKTFATVNPSTGKEIGQVAEASAKDIDVAVKAAREAFETVWGENTPGDARGRLLMKLADLVEANIDELAAIESLDNGKAFSIAKGFDVSAVAANLRYYGGWADKNHGKVMEVDNKRLNYTRHEPIGVCGQIIPWNFPLLMFAWKIGPALATGNTIVLKTAEQTPLSAFKMCELIAEAGFPAGVVNVVSGFGPVAGAAISQHMDIDKIAFTGSTLVGRNIMKAAASTNLKKVTLELGGKSPNIVFKDADLEQAVKWSAFGIMFNHGQCCCAGSRVYVEEEIYDAFMEKMTAYCKGLQVGDPFAENTFQGPQVSQLQYDRIMEYIESGKKDANLHLGGVRKGDQGYFIEPTIFTDVPHDAKIAKEEIFGP…
	PWZ02297.1	putative indole-3-acetaldehyde dehydrogenase [Testicularia cyperi]	MPTLNLDLPNGIKTTVQADLFINNKFVPALDGKTFATINPSTGKEIGQVAEASAKDIDVAVRAAREAFETVWGENTPGSVRGRLLMKLADLVDEHRDELAAIESLDNGKAFAIAKGFDVTEVASNLRYYGGWADKNHGKVMEVDNKRLCYTRHEPIGVCGQIIPWNFPLLMFAWKLGPALACGNTIVLKTAEQTPLSAIKMCELIVEAGFPPGVVNVVSGFGPVAGAAISQHMDIDKIAFTGSTLVGRNIMKAAASSNLKKVTLELGGKSPNVIFKDADLDQAVKWSAFGIMFNHGQCCCAGSRVYVEEAIYDQFMEKMTAHCKALTVGDPFAANTFQGPQVSQLQYDRIMAYIDSGKQEGANLHLGGARKGNEGYFIEPTIFTDVNPDAKIAREEIFG…
	SPO38388.1	indole-3-acetaldehyde dehydrogenase [Pseudozyma flocculosa]	MPKLELSFPNGVKTTVQSDLFINNKFVPALDGKTFATVNPSTGKEIGQVAEASAKDIDVAVKAARDAFENVWGEKVPGAERGRLLLKLADLVEANLDVLASIESLDNGKAFSIAKGFDVAAVAANIRYYGGWADKNQGKTIETNDKKFTYTRHEPIGVCGQIIPWNFPLLMFAWKIGPALATGNTVVLKTAEQTPLSAIKMCELIVEAGFPPGVVNVVSGFGAVAGAAISNHMDIDKVAFTGSTLVGRNIMKAAASTNLKKVTLELGGKSPNVIFKDADLDQAVKWAAFGIMFNHGQTCCAGSRVYVEEDVYDQFMDKMTALCKSLSVGDPFAQNTFQGPQVSQLQYDRIMEYIESGKKEANLHLGGVRKGSEGYFIEPTIFTDADHNSKIAREEIFGP…
	PWN54381.1	putative Iad1-indole-3-acetaldehyde dehydrogenase [Violaceomyces palustris]	MPTLNLTFPNGGKSTVNTDLFINNKWVPALDGKTFATINPTTGKEIGQVAEASAKDIDVAVKAARAAYETSWGEKVPGFERGKLLLKLAEIVEANLEELANIESLDNGKAVAIAKAFDASEVAACLRYYAGWADKNQGKTIEVNDTKFTYTRHEPIGVCGQIIPWNFPLLMFAWKIAPALATGNVVVLKTAEQTPLSAYKMCEFIAQAGIPPGVVNVVSGFGPVAGAAIAKHMDIDKVAFTGSTLVGRNIMKNAAETNLKKVTLELGGKSPNIIFKDADLEVAAKWAAFGIMFNMGQCCCAGSRVYVEEEIYDQFMEVLEKVCKSLPKGDPFQASTFLGPQISQLQQDRIMAYIDSGKKDGAKVRIGGSKGSGDGYFVEPTIFTDVNPDSKIAREEIFG…
	XP_025379945.1	indole-3-acetaldehyde dehydrogenase [Acaromyces ingoldii]	MAPPTVSLSFPHGGKSSFSGGLFINNEFVAAGDGKTFAVVNPSDGKEIAQVAEASAKDVDVAVKAARKAFNESWGLNVPGFKRGQLLIKLAELIEANLEEIAAIESLDNGKAFSIAKGFDITEVAANIRYYAGWADKNHGKVIEVDSSKLHIQRQEPMGVCGQIIPWNFPALMFAWKIGPALAMGNTIVLKTAEQTPLSALKMCELIKEAGFPPGVVNVISGFGPVAGAAIANHMDIDKVAFTGSTLVGRNILKAAASSNLKKVTLELGGKSPNIIFADADLDQAISWSAFGIMFNHGQCCCAGSRVYVEESIYEKFMAKFDEKIKSIQVGNPFEGNTFQGPQVSQLQYDRIMAYIDSGKKEGATLRTGGIRHGQEGYFIEPTVFTDVNPDSKIGREEI…
	XP_025350767.1	indole-3-acetaldehyde dehydrogenase [Pseudomicrostroma glucosiphilum]	MSATLQFGNGKSAKVQTGLFINNKFQPAADGKTFAVVNPTNGKEIAQVSEASAKDIDVAVKAAREAFNTVWGYNTPGKVRGQICMKLAELIEANVAELAAIESLDNGKAFSIASGFDIPEAAANFRYFGGWADKNHGKVMEVDGSKLCYTRHEPIGVCGQIIPWNFPFLMMAWKIAPALATGNTIVLKTAEQTPLSALKFAELIEQAGVPPGVINIVSGFGPVAGAAISKHMDIDKVAFTGSTLVGRSILSAAASSNLKKTTLELGGKSPNIVFNDADIDQAVSWSCFGINFNHGQTCCAGSRLYVQAGIYDQFQEKLLQKYKSVNVGDPFAEATFSGPQVSQLQFDRIMSYIDSGKQDGAKVLTGGARKGNEGYFIEPTIFTGVDPQSKIAREEIFGP…
	XP_025359742.1	putative indole-3-acetaldehyde dehydrogenase [Jaminaea rosea]	MSATLQFGNGKSSTIQTGLYINGKFQPGAEGKTFAVVNPANGKEICQVSEASAKDVDAAVKVARETYDNKWGEKVSGRERGKMLIRLAELIEENADELAAIESLDNGKAFSIARSFDIPEAAANFRYYGGWADKVHGKTIEVVDSKFCYTRHEPIGVCGQIIPWNFPFLMMAWKIAPALATGNVVVLKTAEQTPLSALKFAELIEKAGVPPGVINIVQGFGPTAGAAIANHMDIDKVAFTGSTLVGRNILKAAASSNLKKTTLELGGKSPNIIMNDANIDDAVAWSCFGINFNHGQCCCAGSRVYVQAGIYDEFEKKLLAKYKSINVGDPFKQDTFQGPQVSQLQYDRIMAMIESGKQEGGKILTGGERHGKEGYFIEPTIFTGVNHDAKIAREEIFGP…
	KAH8926104.1	putative indole-3-acetaldehyde dehydrogenase [Atractiella rhizophila]	MSPPTVNLQFTAGPIKSSSFSGGLFINNKFVPSESGKTFEVLNPSTGKEIAQVSEASAKDVDIAVDAAQYAFDNVWGEKVSGVQRGKMMIALAEAIEKNADEIAAIESIDNGKGITFSKNFDVLEAAAVIRYYGGWADKNHGKVIEVHDQKLAYTRHEPIGVCGQIIPWNFPIYMFAWKLGPALATGNTIVLKTAEQTPLSALKVCELIAQIFPPGVVNVLSGFGPVAGAAIASHMKIEKVAFTGSTLTGRAIMKAAAASNLKKVTLELGGKSPNIIFDDADLEQAVRWSSFGLFFNHGQCCCAGSRIYVQESIYDKFMEKFVAHVKTLKVGDPFHPDTFQGPQVSKLQYDRIMSYIQSGKDEGATALIGGERHGEEGYFIQPTVFTDVKPEHKIMREE…
	XP_025373190.1	putative Iad1-indole-3-acetaldehyde dehydrogenase [Ceraceosorus guamensis]	MAGKATLSFPTGEKSTISTGLFIDNKFVPALDGKTFGVVNPSTGEEIAQVSEASAKDIDVAVKSARKAFKEVWGEKTPASQRGKILMRLADLVEQNNDELARIESLDNGKPFSISSTFDVPSVAANIRYFAGWADKNHGKTIEVDTQSDFHYTRHEPIGVCGQIIPWNFPLLMFAWKIAPALATGNTVVLKTAEQTPLSALKMCELIAEAGVPPGVLNVVSGFGPVAGAAIASHMDIDKVAFTGSTLVGRNIMKAAASSNLKKVTLELGGKSPTIVCDDADLDNAVSWATCGILMNSGQVCCAGSRLFVQDTIYDKFMEKLQEKFTMIKGMTKDGFAKDSFQGPQVSQLQFDRIMEHIETGKKEGATLRQGGNRHGDKGYFIEPTIFENVPVDAKINRE…
	XP_066824943.1	putative indole-3-acetaldehyde dehydrogenase [Cystobasidium minutum MCA 4210]	MSAPTVTLNFGSESSVKSSSFSGGLFINNEFVAGEGGKVIDVINPSTGDKIGEVSEASPKDVDRAVDAAQKAYDTVWGLNTTGRQRGELMIKLAEAIEANIDEIAAIESADNGKAFSIAKGFDITEVAGCLRYYGGWADKIHGKTIEVNDDKMAYTRHEPIGVVGQIIPWNFPALMFAWKLGPALACGNTIVLKTAEQTPLSALKMCELIRDIFPPGVVNVITGYGKITGAAIASHMKIEKVAFTGSTLVGRAIMKAAAESNLKKVTLELGGKSPNIICDDANLDEATSWACFGLFFNHGQCCCAGSRVYVQESIYDKFMEKFTAKVKALKVGDPFKADTFQGPQVSQLQFDRIMAYIDDGKKSGAKALLGGNRHGDKGYFIEPTVFTDVNPDAKIVKE…
	ORY92703.1	indole-3-acetaldehyde dehydrogenase [Leucosporidium creatinivorum]	MSLGLFINNKFVPGVEGRTIDVLNPSNDKKIAVVSEAGAQDIDIAVDAAEKAFNTVWGEKVPGFERGRMLIALAEAFEANAETLASIEALDNGKAYGFAKGFDVAEAAACLRYYGGWADKNHGKTIETHDKKLAFTRHEPVGVVGQIIPWNFPILMFAWKLGPALATGNTIVIKVAETTPLSAFYAARLIADIFPPGVVNIVTGYGAIAGAAISSHMKISKVAFTGSTLVGRQIMKAAAQSNLKSVTLELGGKSPNIIFDDADLEQAVSWSTFGLFFNHGQCCCAGSRIYVQESVYDKFLELLTAKVKSIKVGSPFAADTFQGPQTSQLQFDRISEHIKSGKDEGATVHIGGERHGTEGYFLQPTIFTDVKPHMRIVKEEIFGPVVVVAKFKDEADIIA…
	KAG8907597.1	aldehyde dehydrogenase (NAD(P)(+)) ald5 [Tulasnella sp. 403]	MPGTFNYDFSAHSWQGKSSFSTGLFIDGKFVDGIEGKTISVVNPTTGKEICQVSEGTAKDVNLAVKAAHKAFTTTWGLNCPGSERGRLMLKLADLMDQNADELAALEALDNGKSVVVAKNCDVKDATGTIRYYGGWCDKHHGKTIEVDESKFGYTRHEPIGVVGQIIPWNFPLLMLAWKIGPALATGNTIVLKPSEFTPLTALRMAHLIDEAGFPPGVVNIVTGYGQTAGTAISSHMDIQKVAFTGSTIVGRAIMKAAADSNLKNVTLELGGKSPNIIFDDADLDQAVKWAAYGIYYNHGQCCCAGSRVFVQESIYDKFMEHFSAHVKTLKVGDPFHPETFQGPQVSQIQFDRIMGYIQKGKEEGATVHMGGDRLGSEGYFIQPTVFTDAKPGMTIVKD…
	KAH8930254.1	putative Iad1-indole-3-acetaldehyde dehydrogenase [Atractiella rhizophila]	MPIGSLVNLSFHGGAVKSSTFSGGLFINNEFVSSESGKTFQVANPSTGKPIAEVSEASAKDVDTAVDAAEYAFKNVWGEKVPGYERGKMLFALAEALEKNADELAAIESLDNGKAIVFAKYVDITEAASVFRYYGGWADKNHGQVIEVNDQKLAYTRHEPIGVCGQIIPWNFPILMFSWKLAPALATGNTVVLKTAEQTPLSALKICEYIAQIFPPGVVNVLSGFGPVAGAAIASHMKIEKVAFTGSTLTGRTIMKAAAASNLKKVTLELGGKSPNIIFDDADLDQAVKWSSFGLFFNGGQCCHAGSRVYVQETIYDKFMEKFVAHVKSLKVGDPFQQDTFQGPQVSQLQFDRIMNYIKIGKEEGATALIGGERHGNEGYFIQPTIFSDVKPDHKIMRE…
	KAI5477666.1	aldehyde dehydrogenase (NAD) [Pseudohyphozyma bogoriensis]	MSVPEATLTFPAGHKVKSATFKTGLFINNEFRPALDGKTIDVLNPSTDKKIAVVSEASPKDIDIAVEAAQKAFDTVWGEKTPGHVRGHLLMKLADAFEANADVLASIESQDNGKAFSFARGFDVSEAAACLRYYGGWADKDSGKVIEVNDSKMAYTRHEPIGVVGQIIPWNFPILMFAWKLGPALATGNTIVIKVAETTPLSAFYAARLIADIFPPGVVNIVTGYGNIAGAAISSHMGIQKVAFTGSTLVGRTIMKAAAASNLKNVTLELGGKSPNVIFDDADLDQAASWATFGQCCCAGSRVYVQESVYDKFLGLITDKVKAINVGDPFSEGTFQGPQTSKLQYDRIMAHVESGKEEGATVHTGGARHGTEGYFIQPTIFTDVKPDMRIVKEEIFGPV…
	KAB5593555.1	Aldehyde dehydrogenase [Ceratobasidium theobromae]	MGKFYDSIPESFVPWINEQHIFWVATAPLAADGHVNVSPKGMTGTFKLLGPNACFYQDLSGSGVETISHLRENGRITVMFTAFKGSPRIVRLWGTGIVHELGTSRYNELIPPSERLPGSRAAIEVKIHKVGSSCGYSVPFYEWVGERTLLVDVMAPREKQDAEACPAALKSDIDPTAYLMPSPFNPLPASSVPEKSMRKYWAVKNVRSVDGIPGLHLGRVFAGLPMTRDAVKDNTWFHEPMGPVGRKSQVEAIEPQQRWGPIVGAFVLGIVVARISGISVEVSSKGSSKGWCDGCHRHLDQRYLGILGTHHTFGEWEWNENVGHGKHGHFPVSGRFRIKLYKLGQVALPLIIYHSIAMPSVFEYDFTPEGHNIKTKFSTGLYINGKFVDGNSGKTIDVV…
	KAM0750500.1	aldehyde dehydrogenase [Meredithblackwellia eburnea MCA 4105]	MSAPVANLTFPEGAKIKNVSFPTGLFINGQYVTGEGNKTIDTVNPATGKTIASVSEASAKDVDIAVDAAQKAYDTVWGERVPGHERGRLLMKLADLFDEHADILASIESLDNGKAFSFARGFDVPEAAACLRYYGGWADKDHGKVIEVNDSKLAFTRHEPIGVVGQIIPWNFPILMFAWKLGPALATGNTIVIKVAETTPLSAFYATQLIAKVFPPGVVNVITGYGNITGAAISSHMKIEKVAFTGSTLVGRTIMKAAATSNLKTVTLELGGKSPNIIFDDADLEQAAGWATFGLFFNHGQCCCAGSRVYVQEGVYDKFLEILQAKVKAIKVGSPFAADTFQGPQTSQLQYDRIMAHVQSGKEEGAKILMGGERHGTEGFFIQPTVFTDVKPDMRIVKE…
	KAG8931911.1	aldehyde dehydrogenase (NAD(P)(+)) ald5 [Tulasnella sp. 417]	MVNTFEYDFTQQQNSQWKGKTSFSTGLFINGQFVDGVEGKTIDVINPADGKVFAKVSEATAKDVDIAVEAAHKAFKTAWGLKVPGSQRGKLLMKLADLMEQNADELAALESLDNGKAFSTAKSFDVQASADTIRYYGGWCDKHHGKTIEVDEHKLAYTRNEPFGVVGQIIPWNFPLLMFAWKIGPALSTGNTIILKPSEFTPLTAIRMAHLIHEAGFPPGVVNILTGYGATAGSAISNHMMIDKVAFTGSTLVGRTVLKASADSNLKNVTLELGGKSPNIVFDDADLEQAIKWSAFGIYFNHGQCCCAGSRVYVQEGVYDTFLQRFTEHVRSLKVGDPFHPETFQGPQVSKVQFDRIMGYIQKGKDEGATVHLGGEQHGEQGYFIQPTIFTDAKPGMTI…
	KAG8936257.1	aldehyde dehydrogenase (NAD(P)(+)) ald5 [Tulasnella sp. 418]	MPGTFEYDFTSHGSWEGKTSFSTGLFIDGKFVDGVDGKVIEVVNPSNGKPICKVSEGNEKDIDLAVQAAQKAYDTVWGLKTPGHRRGVLLMKLANLIEENADELAALETLDNGKAFSIAKSFDVTQAAAVLRYYAGWSDKYAGKVAEVDDTKLGYTRHEPIGVVGQIIPWNFPIYMLSWKLGPALATGNAVVLKPSEFTPLTAIRVAHLINEAGFPPGVVNIVTGYGATAGSAISSHTAIEKVAFTGSTLVGRMIMKAAAESNLKKVTLELGGKSPNIIFDDADLDQAVKWAAFGIFFNHGQCCCAGSRVFVQESIYDKFMAKFTEHIKSLKVGDPFHPETFQGPQVSQVQFDRIMGYIEKGKSEGATVVMGGGRHGDEGYFIQPTVFADVTPDMTIVK…
	KAJ3017778.1	aldehyde dehydrogenase (NAD(P)(+)) ald5 [Thoreauomyces humboldtii]	MAPPTVSLSFPKGHAVTDIAFSGGLFINNEYIEGEGGKTIDVHDPSTGKVIAKVSEASSKDVDLAVDAAERAFNTVWGEKVPGHERGRLLGLLATAFEENIDTIASIESQDNGKAYTFAKGFDVTEAAKCLRYYAGWADKHHGKTVEVDESKLAYTRNEPIGVVGQIIPWNFPILMFAWKIGPALATGNTIVIKIAETTPLSGLFVTRLIKEIFPPGVVNVVTGYGNITGAAISSHMRIGKVAFTGSTAVGREIMKSAAASNLKSVTLELGGKSPNIIFDDADIEQAVSWSTFGLFFNHGQCCCAGSRVYVQDGVYDRFMESLHKKVKSLKVGDPFASDTFQGPQTSQLQHDRIMEHIRVGKEEGATVLEGGERHGKDGYFIQPTIFTDVTPDMRIVKE…
	CAD6587928.1	MAG: aldehyde dehydrogenase (NAD(P)(+)) ald5 [Cyphobasidiales sp. Tagirdzhanova-0007]	MAPPTVNLTFGPGSPLKSLINNEFVESEGGKVFDVINPTTGEKIADVSEASPKDVDRAVAAAQKAYDTVWGLNCSGAERGRLMIKLAEAVEANIDEIAAIESADNGKAFSVAKGFDLTEFAACLRYYGGWADKNHGKVIEVDATRMIHTRHEPIGVVGQIIPWNFPAMMMGWKIGPALACGNTVVLKTAEQTPLSALKIATLIKDIFPPGVVNVVTGLGKITGAAIASHMEIHKVAFTGSTLVGRSIMKAAADSNLKKVTLELGGKSPNIVCDDADIEQAVSWSAFGLFFNHGQCCCAGSRVYVQESIYHKFMAAFQKKVEELKVGDPFKADTFQGPQVSQLQFDRIMAYIDDGKKSGAKVTTGGKRLGDKGYFIEPTIFENALPDTKIVQEEIFGPVV…
	KAG8783221.1	aldehyde dehydrogenase (NAD(P)(+)) ald5 [Serendipita sp. 397]	MPTFTHQFDTKTYNKSVSFETGLFINGKFQDGSDKTTIDVTNPSTGKVITAISEGTRQDVDLAVAAAQKAYETSWGLKVPGFERGKLLMKLAELIEKNAEELAAIETLDNGKAFKIALGFDVTESAAVFRYYGGWADKFSGKTIEVNDQKFGYTLHEPIGAVGCIIPWNFPLLMLSWKLGPALATGNTVVLKPSELTPLSALRMCSLINEAGFPPGVVNIVTGYGNTVGAAIAEHPSLEKVAFTGSTLVGRSVMKAAANSNLKKVTLELGGKSPNIIFDDANLDQAVKWAAFGIFFNHGQCCCAGSRVYVQAGIYDKFTKAFTEHIKTLKVGDPFAEDTFQGPQVSQTQQERIMGYIEAGKSEGATVHMGGDRHGDDGYFVQPTVFLDATPDMKIVKEE…
	EJD50206.1	aldehyde dehydrogenase [Auricularia subglabra TFB-10046 SS5]	MAPTFSYTFDHPSYSGKVTFPAGVYIDGKYSDGAEGKLIDVLNPTNGKLVGQIAEGSRADVDRAVEAAHRAFNNSWGLKVPGFERGKLLIRLAELIEEHADHLAAIEALDNGKAFAIARGFDIVESAACFRYYGGWADKLHGKVIETNPTKFSYTQHEPIGVVGQIIPWNFPFMMAAWKLAPALATGNTIVLKPSEFTPLSVLYLCQLFSEAGFPPGVVNVVNGYGNVVGAAISEHMHIEKVAFTGSTIVGRAVMKAAASSNLKKVTLELGGKSPNIIFEDADVDQAIRWAAFGLFFNHGQCCCAGSRVYVQESIYDSFVEKFKAHVKTLKVGDPFDKETFQGPQVSQLQFDRIMGYIESGKKAGATVELGGKRHGNEGYFIEPTVFTNVKPDMQIVRE…
	KAH9815632.1	aldehyde dehydrogenase domain-containing protein [Melampsora americana]	MIPEIKIQFPIETKLEPITLKTGLFINNEFHPSSDNKTLETINPSTGKGIGIVSIASKEDVDTAVRSAQEAFENHWGLKTSAQKRGKMLMDLADAIEQNLEVLAAIESIDNGKAYSIAKSFDVPEAAHCLRYYGGWADKNHGKVIEVNDAKMAYTRHEPIGVVGQIIPCYLCFKNNQNFPLLMFAWKIGPALATGNTIVIKPAEQTPLTALFMANLISKIFPPGVINVIVGLGPVAGSALSYHMGIEKIAFTGSTVVGKTIMKAAAESNLKKVTLELGGKSPTIIFDDADLDQAVKWSGFGIFFNHGQCCCAGSRVFVHESVYDEFMTKFEEYAKSFQVGDPFSNKTFQGPLVSQLQFDRVMGYIQSGIEDGAKCIMGGKRYGNEGYFIEPTIFTDVKP…
	KAG9033706.1	aldehyde dehydrogenase (NAD(P)(+)) ald5 [Tulasnella sp. JGI-2019a]	MPSTFNYDFSGHGWEGKSSFSTGLFIGGKFVDGVEGKTIDVINPSTGQEICKVSEGGAKDIDLAVKAAHKAYNESWGLKVPAAQRGRLLSKLSDLIEKHSDELAALESLDNGKAWSVAKAVDVSGAAGVFRYYAGWCDKHGGKVVEVDESKLAYTRHEPIGVVGQIVPWNFPIWMLSWKLGPALATGNTVILKPSEFTPLTAIRVAHLVVEAGFPPGVVNIVTGYGNTAGAAISSHMDIEKVAFTGSTIVGRYIMKAAADSNLKNVTLELGGKSPNIVCNDADIDQAVKWSAFGIFFNHGQTCCAGSRVYVQEDIYDKFMEQFQAHIKTLKVGDPFHKDTFQGPQVSKIQFDRIMGYIEKGKQEGATVLMGGEQHGTEGYFIQPTVFTDVKPNMTIVKD…
	XP_043180026.1	aldehyde dehydrogenase family protein [Rhizoctonia solani]	MFPVGRDSHELSQFLHTHSKSSIMGKFYDSIPESFIPWINEQHCFWVATAPISANGHVNVSPKGMTGTFKLLGPNACFYQDLSGSGVETISHLRIVHELGSPRYEELIPLSDRLPGSRAAIEVQIHKVGSSCGYSVPFYEYTGERTLLCDVMRPREQRDADGCPEELKSGNYGSICPPQADSSVSTFRRLGAGEELATHTYTSYTMPSIFEYSFEDHGHKFGTKFSTGLLIGGEFVDGSNNSTIDVINPTTGKLITKISEGTEKDVDRAVQAAQKAYDTAWGLNVSGVQRGKILIRIAELIERDIDEIAAVEALDNGKAFTIAKGFDASEAAACFRYYGGWADKHHGKVAEIDDSRLAYTRHEPIGVVGQIIPWNFPLLMFAWKLAPALATGNTIIIKP…
	CDZ98425.1	aldehyde dehydrogenase [Phaffia rhodozyma]	MSKTFTKKFDHTAFKGEVTINTGLFINGEFVDPVEGKTIETIDPTTGEVITAVSAGTAKDVEIAVNVAEKAFEEVWGEKVPGHERGKILMKLADLVEANADELAAIESLDNGKAFSIARSFDVPEAAACLRYYGGWADKDGGKVIEVDQSKMAYTRHEPIGVVGQIIPWNFPILMFAWKVGPALACGNTVVMKPSEMTPLTALRMVALMNEAGVPKGVFNLINGLGITVGAAIASHPRILKVAFTGSTLVGRNIMKAASETNLKNITLELGGKSPNIVFEDADLDQAASWSCFGIFFNHGQACCAGSRIYVQESIKEKFMEKFMAKVKALKVGNPFDDATFQGPQVSQAQYDRIMSYIQSGKDEGATLLAGGKRHGDKGYFIEPTVFADVKQNMKISKE…
	KZO92135.1	aldehyde dehydrogenase [Calocera viscosa TUFC12733]	MPTSLKYTFEAPCPYKGTTNFNTGIFIDGKFHDGSEGKTIEVFNPSNGKKICDISEATPADVDTAVKVATRAFHTSWGLKVPGSERGRLLMRLADLIEKNAEELAAIEALDNGKAYSIALDFDVAQAAAVIRYYAGWADKIHGKTIEVDETKFAYTLHEPIGVVGQIIPWNFPVYMLSWKLGPALATGNTVVLKTSEFTPLSALRVCALINEAGFPPGVVNILSGYGATVGAAIANHMHIEKVAFTGSTLVGRSILKAAANSNLKKATLELGGKSPNIIFDDANLEDAVKWTAFGIMFNHGQCCCAGSRVYVQERIYDKFIADFTQHIKTLKVGNPMDPDTFQGPQVSQIQYDRIMGYIKSGKDEGATVLTGGERHGNEGFFIQPTVFVDVKPEMKIVQ…
	TDL22408.1	NAD-dependent aldehyde dehydrogenase [Rickenella mellea]	MSQIFSYEFDTPSFKGKTSFNTGLYIDGQFVEGAEKQTHDVINPTNGKVTTKICVGTGKDIDLAVKAAQKAFDTKWGLNTPGSVRGKLLNKLADLMERDAKELAAIESLDNGKTFSWSSSIDIPGAIATIRYYAGWADKNHGQTLETDENKLAYTRHEPIGVVGQIIPWNFPLLMMSWKIGPALATGNTIVLKPSEFTPLTALRMIPLISEAGFPPGVVNIVNGYGHIAGQAISEHMGIEKVAFTGSTVVGRKIMEAAAKSNLKKVTLELGGKSPNVIFDDADLEQAVNWSSHGIFWNHGQACCAGSRIFVQSKIYDQFLEKFTAKAKSLKVGDPFATDSYQGPQVSEIQFNRIMSYIDSGKKDGATVHLGGEQHGTEGYFIQPTIFTNVKPEMKIVKE…
	KAH7101108.1	aldehyde dehydrogenase [Auriculariales sp. MPI-PUGE-AT-0066]	MTTTFDYEFKTASYNGKVTFPTGLFINGKWHAGSEGKTIDVLNPSTGKVIAKIAEGTKADVDTAVAAAKKAYETSWGLKVPGFERGKLLIRLAELIEENRDALAAVEALDNGKAYSIARSFDVTESAAVLRYYGGWADKVHGKTIETDDTKLSFTLHEPIGVCGQIIPWNFPFYMASWKLGPALATGNTVVLKPSEFTPLSALFLTELINKAGFPPGVVNIVNGYGNTVGAAIAEHPHIEKVAFTGSTLVGRSVMKAAAASNLKNVTLELGGKSPNIIFEDADIDEAVKWTAFGIFFNHGQCCCAGSRVFVQESIYEKFVEKLNAHVKTIKVGDPFHDETFQGPQVSQIQYDRIMSYIEHGKQEGAKVTAGGERHGTEGYFIQPTVFTDVKPDMKIVQE…
	XP_051604738.1	aldehyde dehydrogenase [Pisolithus orientalis]	MPTVFTHEFNTSVYKGKVSFNTGLFINGQFVDGSDRTTIDVVNPTNGKVITSVSEGTPKDVDLAVDAAERAFETTWGLNCPGNKRGHLLNKLASLMEEHTEELAALEALDNGKAFNMARNGDLALAIDCIRYYAGWSDKITGRVIETSEDKFNYTRHEPIGVVGQIIPWNFPLLMFVWKIGPALATGNTIVLKPSEFTPLTAIRMCHLVQEAGFPAGVLNVVTGYGNTVGNAIASHMRIHKVAFTGSTLVGRKVMEAAAKSNLKNITLELGGKSPNIIFDDADLEQAVNWAAFGIYFNHGQCCCAGSRIFVQEGVYDEFLKRFTEKSRSIKVGDPFAPDTFQGPQVSQIQYDRIMGYIDSGKKEGAKVHIGGERHGSDGYYIQPTIFTDSNPDMRIVQE…
	KZS91867.1	aldehyde dehydrogenase [Sistotremastrum niveocremeum HHB9708]	MSVKTFSYEFTGPQWKGKTEFKTGNFINGEFVPGGSGKFIEYVIAQISEGNAADVDLAVDAAQKAYDTVWGLKTPGFARGKLLIRLAELIEENVDELASLEALDNGKTFAAARNFDVVEAAACLRYYAGWADKIHGKVIETSEEKFGYTRHEPIGVVGQIIPWNFPFLMLAWKLGPALACGNTIVLKPSEFTSLTALRVCTLISAAGFPPGVINIVLGYGQTVGAAISEHMKIEKVAFTGSTAVGRTIMKAAAGSNLKKVTLELGGKSPNVVFNDADVDQAVKWAAHGIYFNHGQTCCAGSRIYVQSGIYDSFIEKFTAHVKTLSTLVGDPFHPSTFQGPQVSQIQYDRIMHYIESGKSQGATLHLGGERHGTEGYFIQPTVFTDVEPHMKIVQEEIFG…
	XP_076497442.1	aldehyde dehydrogenase family protein [Mrakia frigida]	MSPCPVFKHTFDTPSFKGTVNMPTGLFIGGEFVASVDGKTLDTIDPTNGKVITSVSEGNSADIDLAVDAAQKAYDTVWGENVSGAGRGKILMKFAELIEANLDELAALESLDNGKAFSIAKGFDVPEAAACLRYYAGFADKDGGKVINVDSSKMAYTRHEPIGVVGQIIPWNFPILMLAWKLGPALATGNCIVLKPSEMTPLTALRVAALSLEAGLPKGVLNIVNGYGLTVGNAIASHMKILKVAFTGSTLVGRHVMKAAASSNLKNVTLELGGKSPNIIFDDANIDEAVSWACFGIFFNHGQACCAGSRVFVQEGIYEEFMKKYLAKVESLTLGDPFHEATFQGPQISQVQYDRIMGHIESGKKEGATLLTGGKRHGTEGFYIEPTVFSDVHSEHTIF…
	KAJ6453551.1	aldehyde dehydrogenase domain-containing protein [Mycena sanguinolenta]	MTHFNHEFNNASFTGKVSFPTGLFINGEFVDGVKGSTIEVFNPATGKVLTTVTEATAGDVDLAVKAAQKAFETTWGLNAPGALRAELMQKLATLMEKYNDELCAIEALDNGKTFWWAKMVDVAFATATFKYYAGWADKIGGQTIETDEKKLAYTRHEPIGVVGQITPWNFPLLMFAWKVGPALATGNTIVIKPSEFTPLTAIRMGSIIQEAGFPPGVINIVTGYGNTAGQAIAEHMDIHKVAFTGSTIVGRKIMTAAAATNLKNVTLELGGKSPNIIFNDADLEQAVGWAAHGVYWNQGQSCCAGSRIYVQEGIYDEFLAKFTERTKAINVGDPFEPGVMQGPQVSQQQYDRIMAYIESGKSDGATVHVGGNRHGKEGYFIEPTIFTNTREDMKIVKEE…
	XP_003035055.1	aldehyde dehydrogenase [Schizophyllum commune H4-8]	MTSFSYEFKTPAYTGKVNFPTGVFIDGKFSEGSGKTTIDVINPTTGKLITSVAEATAADVDKAVIAAQKAFDTTWGLNAAGSRRSELLYKLALLMEQNLDELCALEALDNGKTFGWAKNVDVAFAIQTIKYFAGWADKIHGKVIETDESKLTYTRHEPIGVVGQIIPWNFPLLMFAWKIGPALATGNTVVLKPSEFTPLTALRTCTLINEAGFPPGVVNLIVGYGHTVGAAMSSHMDIHKLAFTGSTLVGRKIMESAAKSNLKTVTLELGGKSPNIIFDDADLEQAVNWAAHGIFWNHGQACCAGSRIFVQAGIYDKFLEAFTARTRGIKVGDPFGDNVDQGPQVSQQQYDRIMSYIDTGKQEGATCHIGGNRVGDEGYFIEPTIFTDVKPDMTIVREE…
	XP_043034113.1	aldehyde dehydrogenase [Guyanagaster necrorhizus]	MTSFSYEFNTPVYKGKSSFPTGLFIGGKFVPGSSGKTIDVINPTNGKLITSVSEGTEKDVDLAVEAAQKAFETTWGLKSSGSQRSELLYKLASLMEQHHDELAALEALDNGKTFGWAKGTDTAASIGTIKYYAGWADKLSGQVIETDENKLAYTRHEPIGVVGQIIPWNFPLLMFAWKIGPALATGNTIVIKPSEFTPLTAIRMGSIINEAGFPPGVVNIVTGYGQTVGNAISSHMHIEKVAFTGSTLVGRKVMEAAAKTNLKNVTLELGGKSPNIIFNDANIDQAVNWAAHGIFWNHGQACCAGSRIFVQSGIYDEFLKKFTAKTQSIKVGDPFEIGMDQGPQVSQIQYDRIMGYIESGKSEGATVHSGGARHGNEGYFIQPTIFTNTTPDMRIVREE…
	KAH8111179.1	NAD-dependent aldehyde dehydrogenase [Phellopilus nigrolimitatus]	MPQTFSYEFDTPVFKGKTSFNTGLYIGGKFVDGVDGKTHDVVNPATGKLTTKISLGTAKDVDVAVKAAREAYDTVWGLNTPGYERGKCLMKLAQLMDDCHDELAAIEALDNGKTFTWAKTADIPGAIQCLRYYGGWADKNQGKVIEVDESKLAYTRHEPIGVCGQIIPWNFPLMMMAWKLGPALATGNTIVLKPSEFTPLTALRMAPLIAEAGFPPGVVNIVNGYGSDAGAAIAAHPHIEKVAFTGSTLVGRRIMEIASQTNLKKVTLELGGKSPNIIFDDADITQAVNWAAHGVFWNHGQACCAGTRIFVHEKIYDEFLEKFTAKAKTIKIGDPFGADTHQGPQVSQLQFDRIMGYIDSGRSEGATLHHGGERHGEEGFFIQPTIFTDTHSEMKIVRE…
	KAF9064343.1	aldehyde dehydrogenase [Rhodocollybia butyracea]	MSSIFTHEFNTPAYKGKTSFNTGLFIDGKFVQGSDQTTIDVINPTTGKVITKIAEGTSKDVDIAVAAAQKAFDTTWGLNMGGAGRSRLLAKLARLMEENQKELAALEALDNGKTFSWAMNVDTTFAIDTVRYYAGWADKIHGQVMETDERKLSYTRHEPIGVVGQIIPWNFPLLMMSWKIGPALATGNCIVMKPSEFTPLTAIRMCQLIQEAGFPAGVFNLVTGYGNTVGAAISAHMKIEKVAFTGSTLVGRKIMEAAAKSNLKNVTLELGGKSPNIIFNDADLDQAVNWASHGIYWNHGQACCAGSRIFVQSGIYDQFLAKFTEKTKSLKVGDPFATDSYQGPQVSQLQYDRIMDYIKSGKEEGATVHLGGDRNGTEGYFINPTIFTNTKPDMRIVQE…
	PRP81710.1	hypothetical protein PROFUN_10810 [Planoprotostelium fungivorum]	MQRDEVVTIQFPNGSSTQINTGLFVSNKFISSESGKSFEVFNPTNGKVICRVAEASAKDVDNAVQAARDAFEQSWGLHVNGFERARLLNKLADLMEKEGDTLAMLEALDNGKTLAMAKAADVPKSIQCLRYYAGWADKIHGKTIEVNDDTNLVYTRHEPIGVCAQIIPWNFPLLMLAWKIGPALATGNTIVMKTAEQTPLSALKVCELIVQAGFPPGVFNIVMGFGPTTGAALSSHMGVDKIAFTGSTAVGRHILKSASESNLKKTQLQQITLELGGKSPNIIFDDADIAQAIKWSNFGIYFNHGQCCAAGSRIFVQESIYPKFIEEFSKISSQMSVGDPFHETTFQGPQISQLQFDRIMNHIEIGKKDAKLLYGGNRKGEEGYFIEQTVFTDVPEDSR…
	UMAG_03402	Indole-3-acetaldehyde dehydrogenase [ Mycosarcoma maydis (corn smut) ]	MTVGVASKLLDAPFSHVINGKSVDTQGFKTLDVIDPATEKAIAQVPIATKETVDQAVDAAHAAFPSWSKTTWDERAKLLEQYGEEYKAMLPELVKLLTAEQGKSIQFAQHECETILPWFTELAKVRLDEKVVHENDTHKAIERYVPLGVCAGIVPWNFPVLLMLWKVTQAIVTGNCIIIKPSPFTPLCDIRIIEAAQKVFPPGVVQIVVGDDNLGPWITEHPRIQKISFTGSTATGKLVAKSCSATLKRFTLELGGNDPLVVLPQQKDLAATAQNVLLAAFFNSGQVCIAAKRIYIHEDIYDEFKATLAQVVQHFKVGPGNEEGVMFGPINNKMQYNKVGEFFEEAKKNNFNLVAGGQVEEKPGFFYPLTIVDNPPENSRLVQEEPFGPIVPLLKWKDE…
	AAC49575.1	indole-3-acetaldehyde dehydrogenase [ Mycosarcoma maydis (corn smut) ]	MPTLNLDLPNGIKSTIQADLFINNKFVPALDGKTFATINPSTGKEIGQVAEASAKDVDLAVKAAREAFETTWGENTPGDARGRLLIKLAELVEANIDELAAIESLDNGKAFSIAKSFDVAAVAANLRYYGGWADKNHGKVMEVDTKRLNYTRHEPIGVCGQIIPWNFPLLMFAWKLGPALATGNTIVLKTAEQTPLSAIKMCELIVEAGFPPGVVNVISGFGPVAGAAISQHMDIDKIAFTGSTLVGRNIMKAAASTNLKKVTLELGGKSPNIIFKDADLDQAVRWSAFGIMFNHGQCCCAGSRVYVEESIYDAFMEKMTAHCKALQVGDPFSANTFQGPQVSQLQYDRIMEYIESGKKDANLALGGVRKGNEGYFIEPTIFTDVPHDAKIAKEEIFGP…
	AAO54270.1	acetaldehyde dehydrogenase ExaC [ Pseudomonas syringae pv. tomato str. DC3000 ]	MRYAHPGTEGAIVNFKERYGNYIGGEFVAPVKGQYFTNTSPVNGKPIAEFPRSTAEDIDKALDAAHAAAAAWGSTSVQARSLVLLKIADRIEANLEVLAITETWDNGKAIRETLNADIPLAADHFRYFAGVLRAQEGSAAEIDGNTVAYHIHEPLGVVGQIIPWNFPILMAAWKLAPALAAGNCIVLKPAEQTPLGISVLIELIGDLLPAGVLNIVQGYGREAGEALASSKRIAKIAFTGSTPVGSHIMKLAADNIIPSTVELGGKSPNIFFEDIMSAEPEFIDKAAEGLVLAFFNQGEVCTCPSRALVQESIYPQFMEAVLRKVEKIKRGDPLDTDTMVGAQASEQQFDKILSYLEIAKGEGAELLTGGKVEKLEGDLSTGYYIQPTLLKGNNKMRVF…
	AAO53646.1	PSPTO_RS18835 aldehyde dehydrogenase [ Pseudomonas syringae pv. tomato str. DC3000 ]	MTTLTRADWEQRAQNLKIEGRAFIQGEYTAAASGETFDCISPVDGRLLAKVASCDAADAQRAVESARSAFDSGAWSRLAPAKRKATMIRFAGLLEQNAEELALLETLDMGKPISDSLGVDIPGGARALSWSGEAIDKLYDEVAATPHDQLGLVTREPVGVVAAIVPWNFPLMMACWKLGPALSTGNSVVLKPSEKSPLTAIRIAQLAIEAGIPAGVLNVLPGYGHTVGKALALHMDVDTVVFTGSTKIAKQLMIYAGESNMKRVWLEAGGKSPNIVFADAPDLQAAADSAASAIAFNQGEVCTAGSRLLVERSIKDRFLPMVIEALGTWKPGNPLDPATNVGALVDTQQMNTVLSYIAAGHTDGARLVAGGKQILQETGGTYVEPTIFDGVNNAMRIAQ…
	AAO57114.1	PSPTO_RS18835 aldehyde dehydrogenase family protein [ Pseudomonas syringae pv. tomato str. DC3000 ]	MTTQPLNSHRVDPHTAQKFYIDGHWSAPLSPVSIAVVNPATEEVVAHVASGSAADVDRAVAAARAAFAGWSGTSPEVRAQVIGRIHELIIERKEELAQAISLEMGAAISSARAMQVPLAAEHVRVARDLLATYRFQTVEGGTAIEREPIGVCALITPWNWPLYQITAKVAPAIAAGCTVVLKPSELSPLSALLFAQLVHDAGLPPGVFNLVNGSGPEVGGAMAAHPDIDMISITGSNRAGALVAQAAAPTVKRVTQELGGKSPNILLPDADFANAVPPGVMAAFRNVGQSCSAPTRMIVPRNRLAEVEALAAQTAGTIVVGDPQLEHTVLGPIANEAQFHRVQAMINAGICEGAKLVCGGPGRVQGHEQGFYTRPTVFSEVDSSMRIAREEIFGPVLCL…
	AAO56175.1	PSPTO_RS13820 aldehyde dehydrogenase [ Pseudomonas syringae pv. tomato str. DC3000 ]	MSLTRFQMCIDGQWVDALSGKTFDSLNPALAEPWAQLPDAGEADVERAVQAAQKAFESQEWRGLTATARGKLLRRLGDLIAENKEHLAQLESRDNGKLIRETRGQVSYLPEFFHYTAGLADKLEGGTLPLDKPDLFAYTVHEPMGVVAGIIPWNSPLYLTAIKLAPALAAGNTIVLKPSEHASATVLELARLALEAGIAPGVVNVITGYGPTTGAALTRHPLVRKIAFTGGAATARHVVRSSAENFAKLSLELGGKSPNIIFADADLDSAINGAVAGIYAASGQSCVSGSRLLVQDEIYDEFVERLAERASRIRIGNPLDESTEMGPMATAQQLAVVEGLVADALAEGARLRLGGKRPELDSKGWFYEPTLFECDHNSMKIMQEEVFGPVASVIRFKDE…
	KAF9230637.1	aldehyde dehydrogenase domain-containing protein [Melanogaster broomeanus]	MPSVFTHEFNTPAYKGKVSFDTGLFINGQFVDGSDGTTIDVINPTNGKVTTSVSEATSKDVDTAVDAAQRAFETVWGLNAPGAQRSILLGRLAVLMEAHADELAAIEALDNGKTFSWARNADVAASIDCIRYYAGWADKLTGQVQETSEAKLTYSRHEPIGVVGQIIPWNFPLLMFSWKIGPALATGNTIVLKPSEFTPLNAIRMAHLIQEAGFPPGVVNILTGYGNTVGNAISHHMKIEKIAFTGSTLVGRKVMEAAAKSNLKNVTLELGGKSPNIIFDDADLDQAVNWAAFGIFWNHGQTCCAGSRIFVQEGIYDEFLQRFTAKARSLKVGDPFDPESFQGPQVSQIQFDRIMGYIESGKEQGAKVEVGGERQGNEGYFIRPTIFTNTSPDMKIVRE…

## Sheet: Table S4
Table S4 Primers used in this study
Name	Sequence
Ss-Pep-F	GCCAAACAAGTTGCCGAGAC
Ss-Pep-R	AATCGTGCGTCAACGCCAAG
Ss-Cmu-F	CTCGTCTCGGCTCGTATGCTT
Ss-Cmu-R	CCTTAGCCTTCTGTTGGACGC
Ss-Tin-F	GCGTGGAAGATCATGCGAGC
Ss-Tin-R	AGCTGACGACGCAGGCTTTC
Ss-Srt-F	ATGGCTGTGCGCTCTCCATC
Ss-Srt-R	CTGAGCAGCGAGGGGTACTT
Ss-Stp-F	CTCATGTGCATCAACGGCG
Ss-Stp-R	TCATGAGTGCCTGCTGTTCG
Ss-Pit-F	GATCAAGTACCTCGCGCTCA
Ss-Pit-R	CAACTCGCCAACCTACTCGT
SGAPDH-F	GGTCAACATCGGTATCAACGG
SGAPDH-F	GACCCCTTCATTGACCTCGAG
Ss-Tip1-F	TGTTCGTCATCCTGGGTC
Ss-Tip1-R	CGTAAATGTTGCCGTTCC
Ss-Nkd1-F	CAGAAGGGAGGCATTTGG
Ss-Nkd1-R	AATAGGCTCGCCGCTGT
Ss-Tam1-F	ACCCACGCAACTCACCAT
Ss-Tam1-R	CCGTTACCCGTAGTCACTCG
Ss-Tam2-F	CCGCCATCCATCCTGAA
Ss-Tam2-R	AAACGAGCACCGCCAGA
Ss-Iad1-F	AGGGTGACCAGGGCTACTTT
Ss-Iad1-R	CGAGGGCACGGCTAATGT
Ss-Iad2-F	TGCTGGGTTGGAAAGTCG
Ss-Iad2-R	ACACTCCGGCGGGTAGA
Ss-Iad3-F	CGCCAAATTCAGCAAGG
Ss-Iad3-R	CTCGGTCTCGTTAGCCAGT
Ss-Iad4-F	AAGGCTACTGGTGCCGAACT
Ss-Iad4-R	CGGCGTTGTCCTGGTGA
Ss-Iad5-F	TTTGCCGATTGCGACTT
Ss-Iad5-R	ACGACACCAGCGACCAG
Ss-Iad6-F	TGGACCCAGGCTTAGGAA
Ss-Iad6-R	GGGATGGCAGAGTATGTAGG
Ss-Iad7-F	CAGCAGGAACCAATCTCAAC
Ss-Iad7-R	GCGTGCGTCCACTTACCA
Ss-Iad8-F	CTCCTCAACGAGCGTGTCC
Ss-Iad8-R	GCATTCCAGGGTGCGATA
Ss-Iad9-F	GTGGAACCAGAGTGGGAACA
Ss-Iad9-R	CAAAGGCAGCGAACGAG
Ss-Iad10-F	GGCTGCCAAGAAGGAGG
Ss-Iad10-R	GGGTAAGCGTAGACGGTGAT
Ss-Iad11-F	ACGCATCAACTTCCTCATCT
Ss-Iad11-R	AGCTCTTCCACAGCCCAC
Ss-Iad12-F	CAGGAAGGCGGCAAGAT
Ss-Iad12-R	ACGAGGGTAGGACCGAAGA
Ss-Iad13-F	CGTCGGGTCAGACTTGC
Ss-Iad13-R	ATCGGGTAGGGATGAAGG
Ss-Iad14-F	AGTATTGGGAGACGCTGGAC
Ss-Iad14-R	CGAAGGGATGGTGATTGC
Ss-Iad15-F	GCTGGAAACACGGACACTA
Ss-Iad15-R	AGCCGAAGACGGAGGAG
Ss-Iad16-F	CCCTTGCTTCCCATTGTC
Ss-Iad16-R	GCCGTGGTAGTTGCCGTAG
